# Supplementary material for: Antineoplastics Encapsulated in Nanostructured Lipid Carriers
Source: Molecules. 2021 Nov 17;26(22):6929. doi: 10.3390/molecules26226929 (PMC8619566; doi:10.3390/molecules26226929)
Supplement: Supplementary file 1 [file molecules-26-06929-s001.zip]

Archive with 1 entries (1 files):
- molecules-1443006-supplementary.pdf
